# Supplementary material for: SynBioTools: a one-stop facility for searching and selecting synthetic biology tools
Source: BMC Bioinformatics. 2023 Apr 17;24:152. doi: 10.1186/s12859-023-05281-5 (PMC10111727; doi:10.1186/s12859-023-05281-5)
Supplement: Supplementary file 1 — Additional file 1. The code zip file on extracting tabular information from papers in PDF format based on OCR. [file 12859_2023_5281_MOESM1_ESM.zip]

Archive with 8 entries (7 files):
- Additional file 1/
- __MACOSX/._Additional file 1
- Additional file 1/run.py
- Additional file 1/requirements.txt
- Additional file 1/env.yaml
- Additional file 1/__init__.py
- Additional file 1/README.md
- Additional file 1/figtab_extracter.py
