# Supplementary material for: SynBioTools: a one-stop facility for searching and selecting synthetic biology tools
Source: BMC Bioinformatics. 2023 Apr 17;24:152. doi: 10.1186/s12859-023-05281-5 (PMC10111727; doi:10.1186/s12859-023-05281-5)
Supplement: Supplementary file 1 — Additional file 1. The code zip file on extracting tabular information from papers in PDF format based on OCR. [file 12859_2023_5281_MOESM1_ESM.zip › Additional file 1/run.py]

import argparse
import logging

from figtab_extracter import PDFExtracter


logging.basicConfig(level=logging.INFO)


if __name__ == '__main__':
    parser = argparse.ArgumentParser()
    parser.add_argument('--pdf_path', type=str, default=None, help='path of pdf file')
    args = parser.parse_args()
    pdf_path = args.pdf_path
    pdf_extracter = PDFExtracter(pdf_path=pdf_path)
    pdf_extracter.pymupdf_fitz()
    pdf_extracter.extract()
    compressed_file = pdf_extracter.filter_result()
    logging.info(f"Compressed result file: {compressed_file}")
