# Supplementary material for: SynBioTools: a one-stop facility for searching and selecting synthetic biology tools
Source: BMC Bioinformatics. 2023 Apr 17;24:152. doi: 10.1186/s12859-023-05281-5 (PMC10111727; doi:10.1186/s12859-023-05281-5)
Supplement: Supplementary file 1 — Additional file 1. The code zip file on extracting tabular information from papers in PDF format based on OCR. [file 12859_2023_5281_MOESM1_ESM.zip › Additional file 1/requirements.txt]

shapely
scikit-image==0.17.2
imgaug==0.4.0
pyclipper
lmdb
tqdm
numpy
visualdl
python-Levenshtein
lxml
premailer
openpyxl
cssutils
PyWavelets
cssselect
