# Supplementary material for: SynBioTools: a one-stop facility for searching and selecting synthetic biology tools
Source: BMC Bioinformatics. 2023 Apr 17;24:152. doi: 10.1186/s12859-023-05281-5 (PMC10111727; doi:10.1186/s12859-023-05281-5)
Supplement: Supplementary file 1 — Additional file 1. The code zip file on extracting tabular information from papers in PDF format based on OCR. [file 12859_2023_5281_MOESM1_ESM.zip › Additional file 1/env.yaml]

name: PaddleHub
channels:
  - https://mirrors.tuna.tsinghua.edu.cn/anaconda/cloud/Paddle
  - conda-forge
  - defaults
dependencies:
  - _libgcc_mutex=0.1=conda_forge
  - _openmp_mutex=4.5=1_gnu
  - astor=0.8.1=pyh9f0ad1d_0
  - backcall=0.2.0=pyhd3eb1b0_0
  - brotlipy=0.7.0=py39h3811e60_1001
  - ca-certificates=2022.4.26=h06a4308_0
  - certifi=2022.5.18.1=py39h06a4308_0
  - cffi=1.14.6=py39he32792d_0
  - chardet=4.0.0=py39hf3d152e_1
  - cryptography=3.4.7=py39hbca0aa6_0
  - cudatoolkit=11.2.2=he111cf0_8
  - cudnn=8.1.0.77=h90431f1_0
  - debugpy=1.4.1=py39h295c915_0
  - decorator=5.0.9=pyhd8ed1ab_0
  - entrypoints=0.3=py39h06a4308_0
  - freetype=2.10.4=h0708190_1
  - gast=0.3.3=py_0
  - idna=2.10=pyh9f0ad1d_0
  - imageio=2.9.0=pyhd3eb1b0_0
  - ipykernel=6.4.1=py39h06a4308_1
  - ipython=7.27.0=py39hb070fc8_0
  - ipython_genutils=0.2.0=pyhd3eb1b0_1
  - jbig=2.1=h7f98852_2003
  - jedi=0.18.0=py39h06a4308_1
  - jpeg=9d=h36c2ea0_0
  - jupyter_client=7.0.1=pyhd3eb1b0_0
  - jupyter_core=4.8.1=py39h06a4308_0
  - lcms2=2.12=hddcbb42_0
  - ld_impl_linux-64=2.36.1=hea4e1c9_2
  - lerc=2.2.1=h9c3ff4c_0
  - libblas=3.9.0=11_linux64_openblas
  - libcblas=3.9.0=11_linux64_openblas
  - libdeflate=1.7=h7f98852_5
  - libffi=3.3=h58526e2_2
  - libgcc-ng=11.1.0=hc902ee8_8
  - libgfortran-ng=11.1.0=h69a702a_8
  - libgfortran5=11.1.0=h6c583b3_8
  - libgomp=11.1.0=hc902ee8_8
  - liblapack=3.9.0=11_linux64_openblas
  - libopenblas=0.3.17=pthreads_h8fe5266_1
  - libpng=1.6.37=h21135ba_2
  - libprotobuf=3.17.2=h780b84a_1
  - libsodium=1.0.18=h7b6447c_0
  - libstdcxx-ng=11.1.0=h56837e0_8
  - libtiff=4.3.0=hf544144_1
  - libwebp-base=1.2.1=h7f98852_0
  - lz4-c=1.9.3=h9c3ff4c_1
  - matplotlib-inline=0.1.2=pyhd3eb1b0_2
  - ncurses=6.2=h58526e2_4
  - nest-asyncio=1.5.1=pyhd3eb1b0_0
  - numpy=1.21.2=py39hdbf815f_0
  - olefile=0.46=pyh9f0ad1d_1
  - openjpeg=2.4.0=hb52868f_1
  - openssl=1.1.1o=h7f8727e_0
  - paddlepaddle-gpu=2.1.2=py39_gpu_cuda11.2_many_linux
  - parso=0.8.2=pyhd3eb1b0_0
  - pexpect=4.8.0=pyhd3eb1b0_3
  - pickleshare=0.7.5=pyhd3eb1b0_1003
  - pillow=8.3.1=py39ha612740_0
  - pip=21.2.4=pyhd8ed1ab_0
  - prompt-toolkit=3.0.20=pyhd3eb1b0_0
  - protobuf=3.17.2=py39he80948d_0
  - ptyprocess=0.7.0=pyhd3eb1b0_2
  - pycparser=2.20=pyh9f0ad1d_2
  - pygments=2.10.0=pyhd3eb1b0_0
  - pyopenssl=20.0.1=pyhd8ed1ab_0
  - pysocks=1.7.1=py39hf3d152e_3
  - python=3.9.6=h49503c6_1_cpython
  - python-dateutil=2.8.2=pyhd3eb1b0_0
  - python_abi=3.9=2_cp39
  - pyzmq=22.2.1=py39h295c915_1
  - readline=8.1=h46c0cb4_0
  - requests=2.25.1=pyhd3deb0d_0
  - setuptools=57.4.0=py39hf3d152e_0
  - six=1.16.0=pyh6c4a22f_0
  - sqlite=3.36.0=h9cd32fc_0
  - tk=8.6.11=h21135ba_0
  - tornado=6.1=py39h27cfd23_0
  - traitlets=5.1.0=pyhd3eb1b0_0
  - tzdata=2021a=he74cb21_1
  - urllib3=1.26.6=pyhd8ed1ab_0
  - wcwidth=0.2.5=pyhd3eb1b0_0
  - wheel=0.37.0=pyhd8ed1ab_1
  - xz=5.2.5=h516909a_1
  - zeromq=4.3.4=h2531618_0
  - zlib=1.2.11=h516909a_1010
  - zstd=1.5.0=ha95c52a_0
  - pip:
    - aiofiles==0.8.0
    - anyio==3.6.1
    - asgiref==3.5.2
    - attrdict==2.0.1
    - attrs==21.2.0
    - babel==2.9.1
    - backports-entry-points-selectable==1.1.0
    - bce-python-sdk==0.8.62
    - cachetools==5.2.0
    - cfgv==3.3.1
    - click==8.0.1
    - colorama==0.4.4
    - colorlog==6.4.1
    - cssselect==1.1.0
    - cssutils==2.4.2
    - cycler==0.10.0
    - cython==0.29.24
    - dill==0.3.4
    - distlib==0.3.2
    - easydict==1.9
    - fastapi==0.78.0
    - filelock==3.0.12
    - flake8==3.9.2
    - flake8-import-order==0.18.1
    - flask==2.0.1
    - flask-babel==2.0.0
    - future==0.18.2
    - gitdb==4.0.7
    - gitpython==3.1.18
    - gunicorn==20.1.0
    - h11==0.13.0
    - h5py==3.4.0
    - httptools==0.4.0
    - identify==2.2.13
    - imgaug==0.4.0
    - iniconfig==1.1.1
    - iopath==0.1.9
    - itsdangerous==2.0.1
    - jieba==0.42.1
    - jinja2==3.0.1
    - joblib==1.0.1
    - kiwisolver==1.3.2
    - lap==0.4.0
    - layoutparser==0.0.0
    - lmdb==1.3.0
    - lxml==4.9.0
    - markupsafe==2.0.1
    - matplotlib==3.4.3
    - mccabe==0.6.1
    - minio==7.1.9
    - motmetrics==1.2.0
    - motor==3.0.0
    - multiprocess==0.70.12.2
    - nodeenv==1.6.0
    - opencv-contrib-python==4.4.0.46
    - opencv-python==4.5.3.56
    - openpyxl==3.0.10
    - packaging==21.0
    - paddle2onnx==0.7
    - paddlehub==2.1.0
    - paddlenlp==2.0.8
    - paddleocr==2.5.0.3
    - paddleslim==2.1.1
    - paddlex==2.0.0
    - pandas==1.3.2
    - platformdirs==2.2.0
    - pluggy==1.0.0
    - portalocker==2.4.0
    - pre-commit==2.14.1
    - premailer==3.10.0
    - py==1.10.0
    - py-cpuinfo==8.0.0
    - pyclipper==1.3.0.post3
    - pycocotools==2.0.2
    - pycodestyle==2.7.0
    - pycryptodome==3.10.1
    - pydantic==1.9.1
    - pyflakes==2.3.1
    - pymongo==4.1.1
    - pymupdf==1.18.7
    - pyparsing==2.4.7
    - pytest==6.2.5
    - pytest-benchmark==3.4.1
    - python-dotenv==0.20.0
    - python-levenshtein==0.12.2
    - python-multipart==0.0.5
    - pytz==2021.1
    - pywavelets==1.3.0
    - pyyaml==5.4.1
    - rarfile==4.0
    - scikit-image==0.17.2
    - scikit-learn==0.23.2
    - scipy==1.7.1
    - seqeval==1.2.2
    - shapely==1.7.1
    - shellcheck-py==0.7.2.1
    - smmap==4.0.0
    - sniffio==1.2.0
    - starlette==0.19.1
    - threadpoolctl==2.2.0
    - toml==0.10.2
    - tqdm==4.62.2
    - typing-extensions==4.2.0
    - uvicorn==0.17.6
    - uvloop==0.16.0
    - virtualenv==20.7.2
    - visualdl==2.2.0
    - watchgod==0.8.2
    - websockets==10.3
    - werkzeug==2.0.1
    - xmltodict==0.12.0
prefix: /home/moonswing/anaconda3/envs/PaddleHub
