# Supplementary material for: SynBioTools: a one-stop facility for searching and selecting synthetic biology tools
Source: BMC Bioinformatics. 2023 Apr 17;24:152. doi: 10.1186/s12859-023-05281-5 (PMC10111727; doi:10.1186/s12859-023-05281-5)
Supplement: Supplementary file 1 — Additional file 1. The code zip file on extracting tabular information from papers in PDF format based on OCR. [file 12859_2023_5281_MOESM1_ESM.zip › Additional file 1/README.md]

# Extract tabular information from papers in PDF format based OCR

The literature contains a large amount of tabular information, which is embedded in PDF files. Due to the complexity and variety of PDF file formats and the fact that some older pdfs are formed by scanning. Common PDF table extraction tools such as [Tabula](https://github.com/tabulapdf/tabula) and [Camelot](https://github.com/camelot-dev/camelot) perform less consistently. [PaddleOCR](https://github.com/PaddlePaddle/PaddleOCR) is an ultra-light OCR model trained with [PaddlePaddle](https://github.com/PaddlePaddle/Paddle) deep learning framework. We have therefore built a tool based on OCR to extract tables.

## Install environment

```shell
conda create -n PaddleHub
conda activate PaddleHub
pip install paddlepaddle-gpu
pip install -U https://paddleocr.bj.bcebos.com/whl/layoutparser-0.0.0-py3-none-any.whl
pip install "paddleocr>=2.2" --no-deps -r requirements.txt
pip install PyMuPDF==1.18.7
pip install attrdict
pip install opencv-contrib-python==4.4.0.46
```

or just

```shell
conda env create -f env.yaml
```

## Usage

```shell
python run.py --pdf_path /path/to/your/pdf
```

> Note: We tested it on the GeForce RTX 3090 Ti GPU. If you have any questions, please feel free to contact moonswing@126.com.
