# Supplementary material for: SynBioTools: a one-stop facility for searching and selecting synthetic biology tools
Source: BMC Bioinformatics. 2023 Apr 17;24:152. doi: 10.1186/s12859-023-05281-5 (PMC10111727; doi:10.1186/s12859-023-05281-5)
Supplement: Supplementary file 1 — Additional file 1. The code zip file on extracting tabular information from papers in PDF format based on OCR. [file 12859_2023_5281_MOESM1_ESM.zip › Additional file 1/figtab_extracter.py]

import datetime
import logging
import os
import subprocess
import urllib.parse

import cv2

import fitz

from paddleocr import PPStructure, save_structure_res


logging.basicConfig(level=logging.INFO)


class PDFExtracter(object):
    def __init__(self, pdf_path) -> None:
        self.pdf_path = pdf_path
        self.images_dir_path = os.path.join(os.path.dirname(pdf_path), 'images')
        self.result_dir_path = os.path.join(os.path.dirname(pdf_path), 'results')

    def pymupdf_fitz(self):
        pdf_path = self.pdf_path
        image_path = self.images_dir_path
        start_time_pdf2img = datetime.datetime.now()
        logging.info("Start converting pdf to images...")
        logging.info(f"image_path: {image_path}")
        pdf_doc = fitz.open(pdf_path)
        for pg in range(pdf_doc.pageCount):
            page = pdf_doc[pg]
            rotate = int(0)
            zoom_x = 4
            zoom_y = 4
            mat = fitz.Matrix(zoom_x, zoom_y).preRotate(rotate)
            pix = page.getPixmap(matrix=mat, alpha=False)

            if not os.path.exists(image_path):
                os.makedirs(image_path)

            pix.writePNG(image_path + '/' + 'images_%s.png' % pg)

        end_time_pdf2img = datetime.datetime.now()
        logging.info("End converting pdf to images...")
        logging.info(f"The time of converting pdf to images is {(end_time_pdf2img - start_time_pdf2img).seconds} seconds")

    def extract(self):
        img_dir = self.images_dir_path
        save_dir = self.result_dir_path
        table_engine = PPStructure(show_log=True)
        for img in os.listdir(img_dir):
            img_path = os.path.join(img_dir, img)
            img = cv2.imread(img_path)
            result = table_engine(img)
            save_structure_res(result, save_dir, os.path.basename(img_path).split('.')[0])

    def filter_result(self):
        result_dir = self.result_dir_path
        # remove non-table files
        for i in os.listdir(result_dir):
            for j in os.listdir(os.path.join(result_dir, i)):
                if not j.endswith('.xlsx'):
                    os.remove(os.path.join(os.path.join(result_dir, i), j))
        # remove empty dirs
        for i in os.listdir(result_dir):
            if len(os.listdir(os.path.join(result_dir, i))) == 0:
                os.rmdir(os.path.join(result_dir, i))
        # compress result
        pdf_file_name = os.path.basename(self.pdf_path)
        pdf_dir = os.path.dirname(self.pdf_path)
        target_file = pdf_dir + '/' + urllib.parse.quote(pdf_file_name.split('.pdf')[0] + '.tar.gz', safe='')
        compress_cmd = 'cd {} && tar -zcvf "{}" "{}"'.format(pdf_dir, target_file, "results")
        subprocess.run(compress_cmd, shell=True, stdout=subprocess.PIPE, stderr=subprocess.PIPE, universal_newlines=True)
        return target_file
