# Supplementary material for: SynBioTools: a one-stop facility for searching and selecting synthetic biology tools
Source: BMC Bioinformatics. 2023 Apr 17;24:152. doi: 10.1186/s12859-023-05281-5 (PMC10111727; doi:10.1186/s12859-023-05281-5)
Supplement: Supplementary file 2 — Additional file 2. The code zip file on extracting tabular information from papers by paring the full-text XML file. [file 12859_2023_5281_MOESM2_ESM.zip]

Archive with 4 entries (3 files):
- Additional file 2/
- __MACOSX/._Additional file 2
- Additional file 2/extract_table_from_pmc_xml.R
- Additional file 2/README.md
