# Supplementary material for: SynBioTools: a one-stop facility for searching and selecting synthetic biology tools
Source: BMC Bioinformatics. 2023 Apr 17;24:152. doi: 10.1186/s12859-023-05281-5 (PMC10111727; doi:10.1186/s12859-023-05281-5)
Supplement: Supplementary file 2 — Additional file 2. The code zip file on extracting tabular information from papers by paring the full-text XML file. [file 12859_2023_5281_MOESM2_ESM.zip › Additional file 2/extract_table_from_pmc_xml.R]

packages = c("optparse", "tidypmc")
package.check <- lapply(
  packages,
  FUN = function(x) {
    if (!require(x, character.only = TRUE)) {
      install.packages(x, dependencies = TRUE)
      library(x, character.only = TRUE)
    }
  }
)


option_list <- list(
  make_option(c("-w", "--working_dir"), type="character",
              help="The working directory"
              ),
  make_option(c("-p", "--pmcid"), type="character",
              help="The PMCID"
  )
)

opt <- parse_args(OptionParser(option_list=option_list))
working_dir <- opt$working_dir
pmcid <- opt$pmcid

# change the working dir
print(working_dir)
setwd(working_dir)

# Display the current working directory
getwd()

doc <- pmc_xml(pmcid)
tbls <- pmc_table(doc)

# attributes(tbls[[1]])

for (table_name in names(tbls)){
  readr::write_excel_csv(tbls[table_name][[1]], file = paste(table_name, sep = "", ".csv"))
  readr::write_excel_csv(data.frame(attributes(tbls[table_name][[1]])$footnotes), file = paste(table_name, sep = "", ".csv"), append = TRUE)
}
