# Supplementary material for: SynBioTools: a one-stop facility for searching and selecting synthetic biology tools
Source: BMC Bioinformatics. 2023 Apr 17;24:152. doi: 10.1186/s12859-023-05281-5 (PMC10111727; doi:10.1186/s12859-023-05281-5)
Supplement: Supplementary file 2 — Additional file 2. The code zip file on extracting tabular information from papers by paring the full-text XML file. [file 12859_2023_5281_MOESM2_ESM.zip › Additional file 2/README.md]

# Extract tabular information from papers by paring the full-text XML file

For papers from PubMed Central, we obtained tables by parsing the full-text XML file directly using tidypmc.

## Usage

```shell
Rscript extract_table_from_pmc_xml.R -w /path/to/working/dir -p PMC2231364
```
